# Supplementary material for: A Bait-and-Hook Hydrogel for Net Tumor Cells to Enhance Chemotherapy and Mitigate Metastatic Dissemination
Source: Pharmaceutics. 2024 Nov 25;16(12):1516. doi: 10.3390/pharmaceutics16121516 (PMC11728792; doi:10.3390/pharmaceutics16121516)
Supplement: Supplementary file 1 [file pharmaceutics-16-01516-s001.zip]

Archive with 1 entries (1 files):
- pharmaceutics-3251121-supplementary.pdf
